# Supplementary material for: Genetic Diversity of Five Local Swedish Chicken Breeds Detected by Microsatellite Markers
Source: PLoS One. 2015 Apr 9;10(4):e0120580. doi: 10.1371/journal.pone.0120580 (PMC4391840; doi:10.1371/journal.pone.0120580)
Supplement: S1 File — (XLSX) [file pone.0120580.s001.xlsx]

## Sheet: by_breed
Five local Swedish chicken breeds
	multplex 1										multiplex 2										multiplex 3						multiplex 4						multiplex 5								multiplex 6
	LEI0094		ADL0268		MCW0248		MCW0216		ADL0278		MCW0295		MCW0081		MCW0069		MCW0034		MCW0222		MCW0111		MCW0037		LEI0166		ADL0112		MCW0014		MCW0183		MCW0123		MCW0165		MCW0020		MCW0104		MCW0078		MCW0067		MCW0330		MCW0098
pop = Gotlandshöna
Gga2013_10	263	265	110	110	217	217	135	135	113	113	90	106	115	123	164	164	222	234	222	222	100	100	156	158	356	356	130	130	178	178	298	308	88	88	114	114	181	183	190	190	139	139	178	184	270	278	265	265
Gga2013_103	247	263	110	110	215	215	145	145	120	122	90	90	115	115	158	164	222	222	222	224	100	100	156	158	356	356	126	126	178	178	304	304	82	88	116	116	179	179	190	190	139	139	178	178	270	270	265	265
Gga2013_104	247	263	110	110	217	217	145	145	120	120	90	90	115	115	164	164	222	234	222	222	100	100	156	158	356	356	126	126	178	178	304	304	82	88	116	116	179	183	190	190	139	139	178	178	270	270	265	265
Gga2013_105	247	263	110	110	215	215	145	145	120	120	90	90	115	115	158	164	222	222	222	222	100	100	156	158	356	356	126	126	164	164	304	304	82	88	116	116	179	183	190	190	139	139	178	178	270	270	263	265
Gga2013_106	247	247	110	110	215	215	145	145	120	120	90	90	115	115	158	158	222	234	222	224	100	100	156	158	356	356	126	126	164	164	304	304	82	88	116	116	179	179	190	190	139	139	178	178	270	270	263	265
Gga2013_107	247	247	110	110	217	217	145	145	120	122	90	90	115	115	164	164	222	222	222	222	100	100	156	158	356	356	126	130	164	164	298	304	88	88	116	116	183	183	190	190	139	139	178	178	270	278	263	263
Gga2013_108	247	261	110	110	215	215	145	145	122	122	90	90	123	135	164	164	234	234	222	222	100	100	156	158	356	356	126	126	164	164	298	298	88	88	116	116	179	183	190	190	139	139	178	178	270	278	263	265
Gga2013_109	247	261	110	114	215	215	145	145	120	122	90	92	115	135	158	164	222	234	222	222	100	100	156	158	356	356	126	126	164	164	304	304	88	88	116	116	179	183	190	190	139	139	178	178	270	270	263	265
Gga2013_11	263	265	110	114	215	219	145	145	113	119	92	106	115	135	158	164	234	234	222	222	100	100	156	158	356	360	124	130	178	178	296	308	88	88	114	118	181	183	190	206	139	139	178	184	278	278	263	265
Gga2013_110	261	263	110	114	215	215	145	145	120	122	90	92	115	123	164	164	222	234	222	222	100	100	156	158	356	356	126	130	178	178	298	304	82	88	116	116	179	179	190	190	139	139	178	178	270	270	263	265
Gga2013_111	247	263	110	110	215	215	145	145	120	120	90	90	115	115	158	164	222	234	222	224	100	100	158	158	356	356	126	126	164	164	298	304	88	88	116	116	179	179	190	190	139	139	178	178	270	270	263	265
Gga2013_112	247	263	110	110	215	215	145	145	120	122	90	90	115	115	164	164	222	222	222	224	100	100	156	158	356	356	126	126	178	178	304	304	88	88	116	116	179	179	190	190	139	139	178	178	270	270	265	265
Gga2013_113	247	247	110	110	215	215	145	145	120	122	90	90	115	115	164	164	222	222	222	222	100	100	156	158	356	356	126	126	164	164	298	304	82	88	116	116	179	179	190	190	139	139	178	178	270	270	265	265
Gga2013_114	261	261	110	114	215	215	145	145	113	122	90	92	123	135	164	164	234	234	222	222	100	100	156	156	356	356	126	130	178	178	298	298	82	88	116	116	179	183	190	190	139	139	178	178	270	270	265	265
Gga2013_115	247	263	110	110	215	215	145	145	120	122	90	90	115	115	158	164	222	222	222	224	100	100	156	158	356	356	126	126	178	178	304	304	88	88	116	116	179	179	190	190	139	139	178	178	270	270	265	265
Gga2013_116	261	263	110	114	215	215	145	145	122	122	90	92	115	135	158	164	222	234	222	222	100	100	156	158	356	356	126	126	164	164	298	304	88	88	116	116	183	183	190	190	139	139	178	178	270	270	263	265
Gga2013_117	247	263	110	114	215	215	145	145	120	122	90	92	115	115	164	164	222	234	222	222	100	100	156	158	356	356	126	126	164	164	298	304	82	82	116	116	179	179	190	190	139	139	178	178	270	270	263	265
Gga2013_118	247	247	110	110	215	215	145	145	120	122	90	90	115	115	164	164	222	222	222	222	100	100	156	158	356	356	126	126	164	164	298	304	82	88	116	116	179	179	190	190	139	139	178	178	270	270	263	265
Gga2013_119	247	263	110	110	215	215	145	145	120	122	90	90	115	115	158	164	222	234	222	224	100	100	156	158	356	356	126	126	164	164	298	304	82	88	116	116	179	183	190	190	139	139	178	178	270	270	263	265
Gga2013_12	261	263	104	114	215	219	145	145	113	119	92	106	115	115	158	158	230	234	222	224	100	100	154	156	356	360	124	126	178	178	296	298	82	88	114	118	181	181	190	196	135	139	184	184	290	290	263	265
Gga2013_120	247	263	110	110	215	215	145	145	120	120	90	90	115	115	158	164	222	222	222	224	100	100	156	158	356	356	126	126	164	164	304	304	82	88	116	116	179	183	190	190	139	139	178	178	270	270	263	265
Gga2013_121	247	263	110	110	215	215	145	145	120	120	90	90	115	115	158	164	234	234	222	222	100	100	156	158	356	356	126	126	164	164	298	304	88	88	116	116	183	183	190	190	139	139	178	178	270	270	263	265
Gga2013_56	261	279	110	116	215	215	143	143	122	122	90	90	115	135	158	158	234	234	222	222	100	100	156	158	356	366	126	130	178	178	302	304	82	88	116	116	181	183	190	190	139	139	178	178	278	278	265	265
Gga2013_57	263	279	110	114	215	215	145	145	113	122	90	90	135	135	158	164	234	234	222	222	102	102	156	158	356	366	126	126	178	178	302	302	82	82	116	116	179	183	190	190	139	139	178	178	278	278	265	265
Gga2013_58	263	279	110	114	215	215	143	145	113	113	90	90	115	115	164	164	234	234	222	222	100	102	156	158	356	356	126	126	178	178	302	304	82	88	116	116	179	181	190	190	139	139	178	178	278	278	263	265
Gga2013_59	261	279	110	114	215	215	143	143	113	122	90	90	115	115	164	164	234	234	222	222	100	100	156	158	356	356	126	126	164	164	302	302	82	88	116	116	179	181	190	190	139	139	178	178	278	278	263	265
Gga2013_60	261	279	114	114	215	215	143	145	113	122	90	90	115	135	164	164	234	234	222	222	100	100	156	158	356	356	126	126	164	164	302	304	82	82	116	116	181	183	190	190	139	139	178	178	278	278	263	263
Gga2013_61	263	279	114	114	215	215	143	145	113	113	92	92	113	115	158	164	234	234	222	222	100	100	148	154	356	356	126	126	178	178	304	304	82	88	116	116	183	183	190	190	139	139	178	178	278	278	263	263
Gga2013_62	263	279	114	114	215	215	143	145	113	122	90	92	113	115	158	164	234	234	222	222	100	102	156	158	356	356	126	130	178	178	304	304	82	88	116	116	183	183	190	190	139	139	178	178	270	278	263	265
Gga2013_63	263	279	114	114	215	215	145	145	113	122	90	90	115	115	164	164	234	234	222	222	100	102	156	158	356	356	126	130	178	178	304	304	88	88	116	116	179	181	190	190	139	139	178	178	278	278	265	265
Gga2013_64	261	279	110	114	215	215	143	145	113	122	90	90	115	115	164	164	234	234	222	222	100	100	156	158	356	356	126	126	178	178	302	302	88	88	116	116	181	183	190	190	139	139	178	178	278	278	265	265
Gga2013_65	263	279	114	116	215	215	143	145	113	113	90	92	115	115	164	164	234	234	222	222	100	100	156	158	356	356	126	126	178	178	304	304	82	88	116	116	181	183	190	190	139	139	178	178	278	278	263	265
Gga2013_66	261	279	114	114	215	215	143	145	113	122	90	90	113	135	164	164	234	234	222	222	100	102	156	158	356	366	126	126	164	164	302	304	82	82	116	116	181	183	190	190	139	139	178	178	278	278	263	265
pop = Hedemorahöna
Gga2013_100	263	263	104	104	215	215	143	143	119	119	90	98	113	115	166	166	224	232	222	222	98	100	154	156	366	366	130	130	164	164	296	296	88	88	114	114	183	183	196	196	139	143	186	186	270	270	263	265
Gga2013_101	263	263	104	104	215	219	143	143	119	119	106	106	115	115	166	166	224	232	222	226	98	100	154	156	360	366	132	132	178	178	296	296	88	88	114	114	183	183	196	196	139	143	186	186	270	270	265	265
Gga2013_102	263	263	104	104	215	219	143	143	119	119	106	106	113	135	166	166	232	232	222	222	98	100	154	156	360	366	132	132	178	178	296	296	88	88	114	114	183	183	196	196	139	143	186	186	270	270	263	265
Gga2013_122	263	263	104	104	219	223	143	143	119	119	98	106	115	115	158	166	224	232	222	222	98	98	154	154	366	366	130	132	178	178	296	314	88	90	114	114	181	183	196	196	139	143	178	178	270	290	265	265
Gga2013_123	263	275	104	104	215	215	141	143	119	119	90	102	115	115	158	166	224	232	222	222	98	100	154	154	360	366	130	130	174	178	296	296	88	90	114	116	183	185	196	196	143	143	186	186	270	270	263	265
Gga2013_124	263	263	104	104	215	215	143	143	119	119	106	106	115	115	158	166	224	232	222	222	98	100	154	156	360	360	130	130	178	178	296	296	90	90	114	114	183	183	196	196	139	139	178	178	270	270	265	265
Gga2013_125	275	275	104	104	215	215	143	143	119	119	90	106	115	115	158	174	224	224	222	222	98	100	154	156	366	366	130	130	174	178	296	302	90	90	114	114	183	185	196	196	143	143	186	186	270	290	263	265
Gga2013_126	275	275	104	114	215	215	145	145	119	119	106	106	115	115	158	166	222	232	222	222	100	100	154	156	366	366	130	132	174	174	296	296	88	90	114	116	183	185	190	206	139	143	186	186	270	270	265	265
Gga2013_127	263	275	104	114	215	215	143	145	119	119	102	106	115	115	158	166	224	232	222	222	100	100	156	158	360	366	130	132	174	174	296	302	88	90	114	114	183	185	196	196	139	139	186	186	270	270	265	265
Gga2013_128	263	263	104	114	219	223	143	143	119	119	98	98	115	115	164	164	234	234	222	222	98	98	156	156	360	360	130	130	178	178	296	302	88	90	114	114	183	185	196	196	139	143	186	186	270	278	263	263
Gga2013_129	275	275	104	104	215	215	141	143	119	119	106	106	115	115	166	174	224	224	222	222	100	100	156	156	366	366	130	132	174	174	296	302	90	90	114	116	185	185	196	196	139	143	186	186	270	270	265	265
Gga2013_130	263	275	104	114	215	215	143	143	119	119	90	106	115	115	158	158	224	232	222	222	100	100	156	158	360	366	130	130	174	174	296	296	90	90	114	116	181	185	196	196	143	143	184	184	270	270	263	263
Gga2013_131	275	275	104	104	215	215	143	143	119	119	90	102	115	115	158	158	224	232	222	222	100	100	156	158	360	366	130	130	174	174	296	296	90	90	114	114	181	183	196	196	139	143	184	184	270	270	263	265
Gga2013_132	263	275	104	114	215	219	141	143	119	119	90	106	115	115	158	174	224	232	222	226	100	100	154	156	366	366	130	130	174	178	296	296	88	90	114	116	185	185	196	196	139	143	186	186	270	270	263	265
Gga2013_133	263	263	104	104	215	223	141	141	119	119	90	102	115	115	158	174	222	232	222	222	100	100	154	158	360	360	130	130	178	178	296	302	90	90	114	114	183	185	196	196	139	139	178	186	270	278	263	263
Gga2013_134	263	263	104	104	215	215	141	143	119	119	90	106	115	115	158	166	224	232	222	222	100	100	154	156	366	366	130	130	178	178	296	296	88	88	114	116	183	185	196	196	139	143	186	186	270	290	263	265
Gga2013_135	263	263	104	104	215	215	141	141	119	119	106	106	115	115	158	158	224	232	222	222	98	98	154	154	360	360	130	130	178	178	314	314	90	90	114	114	183	183	196	196	139	139	178	186	270	270	265	265
Gga2013_136	263	263	104	104	215	215	141	143	119	119	106	106	115	115	158	158	232	232	222	222	98	100	152	154	360	360	130	130	174	174	296	296	90	90	114	114	183	183	196	196	139	139	178	186	270	270	265	265
Gga2013_19	263	263	114	114	219	223	143	143	119	119	98	102	135	135	174	174	232	232	222	222	98	100	154	156	360	360	130	130	178	178	296	296	88	88	114	118	183	183	196	196	139	143	178	186	270	278	263	263
Gga2013_20	263	263	114	114	215	223	141	141	119	119	98	98	135	135	166	174	232	232	222	222	100	100	154	154	360	360	130	130	178	178	296	296	88	90	114	118	185	185	196	196	139	143	186	186	270	290	263	263
Gga2013_21	263	263	114	114	223	223	141	143	119	119	102	102	135	135	174	174	232	232	222	222	98	100	154	156	360	360	130	130	178	178	296	296	88	90	114	114	183	185	196	196	139	143	186	186	270	270	263	263
Gga2013_22	263	263	114	114	215	223	141	141	119	119	98	98	135	135	174	174	232	232	222	222	98	100	154	156	360	360	130	130	174	178	296	296	88	90	114	114	183	183	196	196	139	143	186	186	270	278	263	263
Gga2013_23	263	263	114	114	215	223	141	141	119	119	90	102	135	135	174	174	232	232	222	222	100	100	148	152	360	360	130	130	174	178	302	302	88	90	114	114	183	183	196	196	139	143	186	186	270	290	263	263
Gga2013_87	263	263	104	104	215	219	143	143	119	119	90	106	113	113	166	166	224	232	222	226	98	98	154	156	360	366	130	132	178	178	296	296	88	88	114	114	183	183	196	196	139	143	186	186	270	270	263	263
Gga2013_88	263	263	104	104	215	219	143	143	119	119	90	106	113	115	166	166	224	224	222	222	98	98	154	154	360	366	130	132	178	178	296	296	88	88	114	114	183	183	196	196	139	139	186	186	270	270	263	265
Gga2013_89	263	263	104	104	215	215	143	143	119	119	90	98	115	115	166	166	224	232	222	222	98	98	154	156	360	366	130	132	164	164	296	296	88	88	114	114	183	183	196	196	139	139	186	186	270	270	263	265
Gga2013_90	263	263	104	104	215	215	143	143	119	119	98	106	115	135	166	166	232	232	222	222	98	100	154	154	360	366	130	132	164	164	296	296	88	88	114	114	183	183	196	196	139	143	186	186	270	270	263	265
Gga2013_91	263	263	104	104	215	219	143	143	119	119	90	90	113	113	166	166	224	232	222	222	98	98	154	154	360	366	130	132	164	164	296	296	88	88	114	114	183	183	196	196	139	143	186	186	270	270	263	263
Gga2013_92	263	263	104	104	215	215	143	143	119	119	90	90	113	115	166	166	224	224	222	222	98	98	154	156	360	360	130	132	164	164	296	296	88	88	114	114	183	183	196	196	139	143	186	186	270	270	263	263
Gga2013_93	263	263	104	104	215	215	143	143	119	119	90	106	113	115	166	166	224	232	222	222	98	100	154	156	366	366	130	132	164	164	296	296	88	88	114	114	183	183	196	196	139	139	186	186	270	270	265	265
Gga2013_94	263	263	104	104	215	219	143	143	119	119	90	98	113	115	166	166	224	232	222	222	98	100	154	156	360	366	132	132	178	178	296	296	88	88	114	114	183	183	196	196	139	143	186	186	270	270	263	265
Gga2013_95	263	263	104	104	215	219	143	143	119	119	90	106	113	115	166	166	224	232	222	222	98	98	154	156	360	366	130	132	178	178	296	296	88	88	114	114	183	183	196	196	139	143	186	186	270	270	265	265
Gga2013_96	263	263	104	104	215	215	143	143	119	119	90	98	115	135	166	166	224	232	222	222	98	100	154	156	366	366	130	130	164	164	296	296	88	88	114	114	183	183	196	196	139	143	186	186	270	270	263	265
Gga2013_97	263	263	104	104	215	215	143	143	119	119	90	90	113	115	166	166	224	232	222	226	98	98	154	156	360	366	132	132	164	164	296	296	88	88	114	114	183	183	196	196	139	139	186	186	270	270	265	265
Gga2013_98	263	263	104	104	215	219	143	143	119	119	106	106	115	135	166	166	224	232	222	222	98	100	154	156	366	366	130	132	178	178	296	296	88	88	114	114	183	183	196	196	139	143	186	186	270	270	263	265
Gga2013_99	263	263	104	104	219	219	143	143	119	119	90	106	113	113	166	166	224	232	222	222	98	98	154	156	366	366	130	132	178	178	296	296	88	88	114	114	183	183	196	196	139	143	186	186	270	270	263	265
pop = Öländsk_dvärghöna
Gga2013_13	265	265	110	110	215	215	143	143	113	113	90	92	115	129	162	162	226	230	222	222	98	98	156	156	360	366	132	132	178	178	296	296	84	84	118	118	185	185	190	190	139	139	186	186	278	278	265	265
Gga2013_14	265	265	110	114	215	215	143	145	113	113	92	92	129	129	162	162	226	230	222	222	98	98	154	156	360	366	132	132	178	178	296	296	84	84	118	118	185	185	190	190	139	139	186	186	278	278	265	265
Gga2013_15	265	265	110	110	215	215	143	145	113	113	92	92	129	129	162	162	226	230	222	222	98	98	156	156	360	366	132	132	178	178	296	296	84	84	118	118	185	185	190	190	139	139	186	186	278	278	265	265
Gga2013_16	265	265	110	110	215	215	143	145	113	113	90	92	115	115	162	162	230	232	222	222	98	98	154	154	360	360	132	132	178	178	296	296	84	84	118	118	185	185	190	190	139	139	186	186	278	278	265	265
Gga2013_17	265	265	110	114	215	215	145	145	112	113	92	92	129	129	162	162	226	230	222	222	98	98	154	156	360	360	132	132	178	178	296	296	84	84	118	118	181	185	190	190	139	139	186	186	278	278	265	265
Gga2013_18	265	265	110	114	215	215	143	145	113	113	90	90	115	129	162	162	226	232	222	222	98	98	156	156	360	360	132	132	178	178	296	296	84	84	118	118	185	185	190	190	139	139	186	186	278	278	265	265
Gga2013_48	263	263	110	112	215	215	143	143	113	122	90	92	115	129	162	162	226	232	222	222	98	98	154	154	360	360	132	132	178	178	296	296	84	84	118	118	181	185	190	190	139	139	186	186	278	278	265	265
Gga2013_67	263	265	114	114	215	215	143	143	113	123	90	98	115	129	158	158	232	232	222	224	98	98	154	156	360	360	132	132	178	178	296	296	84	84	114	118	185	185	190	206	135	135	180	186	290	290	263	265
Gga2013_68	265	265	110	114	215	215	143	143	113	113	90	90	129	129	158	162	226	232	222	224	98	98	154	156	360	360	132	132	178	178	296	296	84	84	114	114	181	185	190	190	139	139	186	186	290	290	263	265
Gga2013_69	263	265	114	114	215	219	143	145	113	113	90	98	115	129	158	158	232	232	222	224	98	98	154	156	360	366	130	132	178	178	296	296	84	84	114	114	181	181	190	190	139	139	180	186	290	290	263	265
Gga2013_70	263	263	114	114	215	221	143	143	114	123	98	98	115	115	158	158	232	232	222	222	98	98	154	156	360	360	130	132	178	178	296	296	84	84	114	114	185	185	190	206	135	139	186	186	290	290	263	265
Gga2013_71	263	263	110	114	219	221	143	143	122	123	98	98	129	129	158	162	226	232	224	224	98	98	154	156	360	366	130	132	178	178	296	296	84	84	114	114	181	185	?	?	135	139	180	186	290	290	263	265
Gga2013_72	263	265	110	114	215	215	143	145	113	123	90	90	115	129	158	158	232	232	220	222	98	98	154	154	360	366	130	132	178	178	296	296	84	84	114	114	181	185	190	190	139	139	186	186	290	290	265	265
Gga2013_73	263	265	110	114	215	219	143	143	113	123	98	98	115	129	158	158	226	232	222	224	98	98	154	156	366	366	130	130	178	178	296	296	84	84	114	114	181	181	190	206	139	139	180	186	290	290	265	265
Gga2013_74	265	265	114	114	215	221	143	145	113	123	90	98	115	129	158	162	232	232	222	224	98	98	154	156	360	360	130	132	178	178	296	296	84	84	114	118	181	185	190	206	139	139	180	186	290	290	265	265
Gga2013_75	263	263	110	114	215	221	143	143	113	123	90	98	115	129	158	162	226	232	222	222	98	98	154	156	360	366	130	132	178	178	296	296	84	84	114	114	181	181	190	206	139	139	180	180	290	290	265	265
Gga2013_76	263	265	110	114	215	221	143	143	113	123	92	92	129	129	162	162	226	232	224	224	98	98	154	156	360	366	132	132	178	178	296	296	84	84	114	114	185	185	190	206	135	139	180	186	290	290	263	265
pop = Skånsk blommehöna
Gga2013_24	263	263	110	114	219	219	145	145	119	119	92	92	115	115	158	158	230	234	222	222	102	102	154	154	360	366	124	124	178	178	296	296	88	88	116	116	181	183	196	206	135	139	184	184	278	290	263	263
Gga2013_25	263	263	110	110	219	219	145	145	119	119	92	92	115	115	158	174	230	234	222	226	102	102	154	156	360	360	124	124	178	178	296	296	82	88	116	116	181	181	196	196	139	139	184	184	278	290	263	263
Gga2013_26	263	265	110	114	215	219	145	145	119	123	92	98	113	115	158	158	230	232	222	222	100	102	154	156	360	366	124	130	170	178	296	296	88	90	114	114	181	183	196	206	135	139	184	184	278	278	263	263
Gga2013_49	265	265	110	114	215	215	145	145	119	119	90	90	115	123	168	168	230	230	222	224	106	106	154	156	360	366	124	130	178	178	296	296	88	88	114	114	183	185	190	206	139	139	178	180	278	290	263	263
Gga2013_50	263	263	110	114	215	215	145	145	119	119	90	90	113	115	162	164	226	234	222	224	100	106	154	158	360	366	124	130	178	178	296	314	88	88	114	114	179	181	190	190	135	139	178	178	290	290	263	263
Gga2013_51	263	263	114	114	215	215	143	145	119	122	90	90	115	115	168	168	234	234	222	224	98	106	156	158	366	366	130	130	178	178	304	304	88	88	114	114	179	179	190	190	135	139	178	178	278	290	263	263
Gga2013_52	263	263	112	114	215	215	143	145	119	122	90	90	115	115	168	168	234	234	222	224	98	102	154	156	366	366	130	130	178	178	296	296	88	88	114	114	179	179	190	190	135	139	178	178	278	290	263	263
Gga2013_53	265	265	110	110	215	215	143	145	113	113	90	90	123	129	164	168	234	234	222	224	100	106	154	156	356	360	130	132	178	178	304	304	88	88	116	116	179	185	196	206	135	135	178	178	278	278	263	263
Gga2013_54	263	263	110	114	215	215	145	145	119	122	90	102	113	131	164	168	234	234	222	224	100	106	156	158	366	366	130	130	178	178	304	318	88	88	114	114	179	181	190	190	139	139	178	184	290	290	263	263
Gga2013_55	261	263	114	114	215	215	143	145	113	119	90	90	113	135	168	168	226	226	222	224	106	106	154	158	360	366	124	130	178	178	304	314	88	88	118	118	179	181	190	190	135	139	178	178	290	290	263	263
pop = Svarthöna
Gga2013_42	283	283	114	114	215	215	145	145	114	119	92	92	115	135	158	158	222	222	222	222	100	100	156	158	360	360	130	130	164	164	296	296	94	94	118	118	179	185	190	206	139	139	178	184	278	278	263	263
Gga2013_43	283	283	114	114	215	215	143	145	119	119	98	98	135	135	158	158	222	222	222	222	100	100	154	154	360	360	130	130	164	164	296	296	94	94	118	118	179	179	206	206	139	139	178	178	278	290	263	263
Gga2013_44	283	283	114	114	215	215	145	145	119	119	?	?	115	135	158	158	222	230	222	222	98	100	156	156	360	366	130	130	164	164	306	306	94	94	118	118	179	179	190	206	139	139	178	184	278	290	263	263
Gga2013_45	283	283	114	114	215	215	143	143	119	119	88	88	135	135	158	158	222	222	222	222	100	100	156	158	360	366	130	130	164	164	296	296	94	94	118	118	179	179	206	206	139	139	178	178	290	290	263	263
Gga2013_77	283	283	114	114	215	215	145	145	113	119	88	88	135	135	158	168	222	222	222	222	100	100	156	156	354	360	130	130	164	164	296	296	92	94	118	118	179	179	206	206	139	139	178	178	278	290	263	263
Gga2013_78	283	283	114	114	215	215	145	145	113	113	?	?	135	135	?	?	222	234	222	222	100	100	156	158	354	366	130	130	164	164	296	296	92	94	118	118	179	179	206	206	139	139	178	184	278	290	263	263
Gga2013_79	283	283	114	114	215	215	143	145	119	119	88	88	115	135	158	158	222	234	222	222	98	100	156	158	354	366	130	130	164	164	296	296	92	94	118	118	179	179	206	206	139	139	178	184	278	290	263	263
Gga2013_80	283	283	114	114	215	215	143	145	113	119	88	88	115	135	158	168	222	222	222	222	98	100	156	158	354	360	130	130	164	164	296	296	92	92	118	118	179	179	206	206	139	139	178	184	278	290	263	263
Gga2013_81	283	283	114	114	215	215	145	145	113	119	88	88	135	135	158	168	234	234	222	222	100	100	156	156	360	360	130	130	164	164	296	296	90	94	118	118	179	179	206	206	139	139	178	184	278	278	263	263
Gga2013_82	283	283	114	114	215	215	145	145	119	119	88	88	115	135	158	158	222	234	222	222	100	100	156	158	360	366	130	130	164	164	296	296	90	94	118	118	179	179	206	206	139	139	178	184	278	278	263	263
Gga2013_83	283	283	114	114	215	215	145	145	113	119	88	88	135	135	158	168	222	222	222	222	98	100	156	156	360	360	130	130	164	164	296	296	92	94	118	118	179	179	206	206	139	139	178	178	290	290	263	263
Gga2013_84	283	283	114	114	215	215	143	145	119	119	88	88	115	135	158	168	222	222	222	222	98	100	156	156	354	360	130	130	164	164	296	296	92	92	118	118	179	179	206	206	139	139	178	178	278	290	263	263
Gga2013_85	283	283	114	114	215	215	145	145	113	119	88	88	135	135	158	168	222	234	222	222	100	100	156	158	354	366	130	130	164	164	296	296	92	92	118	118	179	179	206	206	139	139	178	178	278	290	263	263
Gga2013_86	283	283	114	114	215	215	145	145	113	119	88	88	135	135	158	158	222	222	222	222	100	100	156	156	354	354	130	130	164	164	296	296	92	94	118	118	179	179	206	206	139	139	178	184	278	278	263	263
